# Supplementary material for: Computational analysis of splicing errors and mutations in human transcripts
Source: BMC Genomics. 2008 Jan 14;9:13. doi: 10.1186/1471-2164-9-13 (PMC2234086; doi:10.1186/1471-2164-9-13)
Supplement: Additional file 1 — List of skipped exons (S-exons) with mutations in donor sites. List of skipped exons (S-exons) with mutated donor sites: gene name, ordinal number of the skipped exon in the gene, exon sequence. [file 1471-2164-9-13-S1.txt]

gene	exon#	exon sequence
ABCC2	15	ACAAAGCCATGCAGTTTTCTGAGGCCTCCTTTACCTGGGAACATGATTCGGAAGCCACAGTCCGAGA
ACADSB	3	TTAAAAAATTTGCTCAGGAACAAATTGCACCTTTGGTTTCAACCATGGATGAAAATTCGAAAATGGAGAAATCAGTAATACAAGGATTATTTCAACAAGGG
ACADVL	11	GTAGATCATGCCACTAATCGTACCCAGTTTGGGGAGAAAATTCACAACTTTGGGCTGATCCAGGAGAAGCTGGCACGGATGGTTATGCTGCAGTATGTAACTGAG
AGA	8	CTACCAAGCTGTAGAATACATGAGAAGAGGAGAAGATCCAACCATAGCTTGCCAAAAAGTGATTTCAAGAATCCAGAAGCATTTTCCAGAATTCTTTGGGGCTGTTATATGTGCCAATGTGACTGGAAGTTACG
ALDH5A1	10	GTTCGATACAGAGGAGGAGGCTATAGCAATCGCTAACGCAGCTGATGTTGGGTTAGCAG
AQP3	5	TTCATAGGCACAGCCTCCCTTATCGTGTGTGTGCTGGCCATTGTTGACCCCTACAACAACCCCGTCCCCCGAGGCCTGGAGGCCTTCACCGTGGGCCTGGTGGTCCTGGTCATTGGCACCTCCATGGGCTTCAACTCCGGCTATGCCGTCAACCCTGCCCGGGACTTTGGCCCCCGCCTTTTTACAGCCCTTGCGGGCTGGGGCTCTGCAGTCTTCAC
ATM	31	GTATTGGACTTGTTGAAATACTTAGTGATAGATAACAAGGATAATGAAAACCTCTATATCACGATTAAGCTTTTAGATCCTTTTCCTGACCATGTTGTTTTTAAGGATTTGCGTATTACTCAGCAAAAAATCAAATACAGTAGAGGACCCTTTTCACTCTTGGAG
ATP2C1	22	GTCTGCAATCGAAGAGGGTAAAGGGATTTATAATAACATTAAAAATTTCGTTAGATTCCAGCTGAGCAC
ATP7A	21	AATGATCTTCTGGATGTAGTGGCAAGTATTGACTTATCAAGAGAGACAGTCAAGAGGATTCGGATAAATTTTGTCTTTGCTCTAATTTATAATCTGGTTGGAATTCCCATAGCTGCTG
BSCL2	4	GTGCTGATGTATGGACAGCCGTATCGTGTTACCTTAGAGCTTGAGCTGCCAGAGTCCCCTGTGAATCAAGATTTGGGCATGTTCTTGGTCACCATTTCCTGCTACACCAGAGGTGGCCGAATCATCTCCACTTCTTCGCGTTCG
BTK	9	GCAGGAAGGCTACATTCCTAGTAACTATGTCACTGAAGCAGAAGACTCCATAGAAATGTATGA
CFTR	13	AGCAGTATACAAAGATGCTGATTTGTATTTATTAGACTCTCCTTTTGGATACCTAGATGTTTTAACAGAAAAAGAAATATTTGAAAG
COLQ	16	GCTGTCACCGTGCCTACTGTGGAGATGGTCACCGGCATGAGGGTGTGGAGGACTGTGACGGCTCTGACTTTGGCTACCTGACATGCGAGACCTATCTCCCTGG
CPO	4	ATCAGCCAACCATCTGGTAATCCCAAGAAAATCATTTGGATGGACTGTGGAATTCACGCCAGAGAATGGATTGCTCCTGCTTTTTGCCAATGGTTCGTCAAAGAA
CYBA	4	GGGACAGAAGTACATGACCGCCGTGGTGAAGCTGTTCGGGCCCTTTACCAGGAATTACTATGTTCGGGCCGTCCTGCATCTCCT
CYP17A1	7	CATCGGTGAGTTTGCTGTGGACAAGGGCACAGAAGTTATCATCAATCTGTGGGCGCTGCATCACAATGAGAAGGAGTGGCACCAGCCGGATCAGTTCATGCCTG
CYP27A1	7	TCTCTACCCTGTGGTCCCCACAAACTCCCGGATCATAGAAAAGGAAATTGAAGTTGATGGCTTCCTCTTCCCCAAGAAC
DES	3	GACGTGGATGCAGCTACTCTAGCTCGCATTGACCTGGAGCGCAGAATTGAATCTCTCAACGAGGAGATCGCGTTCCTTAAGAAAGTGCATGAAGAG
DMD	68	GCTAATAATAAGCCAGAGATCGAAGCGGCCCTCTTCCTAGACTGGATGAGACTGGAACCCCAGTCCATGGTGTGGCTGCCCGTCCTGCACAGAGTGGCTGCTGCAGAAACTGCCAAGCATCAGGCCAAATGTAACATCTGCAAAGAGTGTCCAATCATTGGATTCAG
DPYD	14	GACATTGTGACAAATGTTTCCCCCAGAATCATCCGGGGAACCACCTCTGGCCCCATGTATGGCCCTGGACAAAGCTCCTTTCTGAATATTGAGCTCATCAGTGAGAAAACGGCTGCATATTGGTGTCAAAGTGTCACTGAACTAAAGGCTGACTTTCCAGACAAC
ENAM	7	GCATTCCCACCATTTGGAAATGGGCTATTCCCCTATCAACAACCACCATGGCAAATTCCACAG
ENG	3	GGCCCGTCACAGCTGGAGCTGACTCTCCAGGCATCCAAGCAAAATGGCACCTGGCCCCGAGAGGTGCTTCTGGTCCTCAGTGTAAACAGCAGTGTCTTCCTGCATCTCCAGGCCCTGGGAATCCCACTGCACTTGGCCTAC
EXT2	9	AGCATCTGTGGTTGTACCAGAAGAAAAGATGTCAGATGTGTACAGTATTTTGCAGAGCATCCCCCAAAGACAGATTGAAGAAATGCAGAGACAG
F7	3	TCTTCGTAACCCAGGAGGAAGCCCACGGCGTCCTGCACCGGCGCCGGCGCGCCAACGCGTTCCTGGAGGAGCTGCGGCCGGGCTCCCTGGAGAGGGAGTGCAAGGAGGAGCAGTGCTCCTTCGAGGAGGCCCGGGAGATCTTCAAGGACGCGGAGAGGACG
F7	5	ATGGGGACCAGTGTGCCTCAAGTCCATGCCAGAATGGGGGCTCCTGCAAGGACCAGCTCCAGTCCTATATCTGCTTCTGCCTCCCTGCCTTCGAGGGCCGGAACTGTGAGACGC
F7	7	TTGAATATCCATGTGGAAAAATACCTATTCTAGAAAAAAGAAATGCCAGCAAACCCCAAGGCCGAATTGTGGGGGGCAAGGTGTGCCCCAAAGGGGAGTGTCCATGGCAG
F7	8	GTCCTGTTGTTGGTGAATGGAGCTCAGTTGTGTGGGGGGACCCTGATCAACACCATCTGGGTGGTCTCCGCGGCCCACTGTTTCGACAAAATCAAGAACTGGAGGAACCTGATCGCGGTGCTGG
FANCB	7	AAGGAATGTCTTGTTCCTCTTTGTGGTGAAGAAGAAAATTCTGTCCATATCTTAGATGAAAAGTTATCAGACAATTTTCAAGATTCAGAACAGCTAGTAGAGAAGATATGGTATCGTGTAATAGATGATAGCTTGGTTGTTGGAGTGAAAACTACATCTTCTTTGAAGCT
FANCC	5	GGTGTATTATCTCATATACTTTCAGCACTCAGATTTGATAAAGAAGTTGCTCTTTTCACTCAAGGTCTTGGGTATGCACCTATAGATTACTATCCTGGTTTGCTTAAAAAT
FECH	3	GAAGCCGAAAACTGGAATATTAATGCTAAACATGGGAGGCCCTGAAACTCTTGGAGATGTTCACGACTTCCTTCTGAGACTCTTCTTGGACCGAGACCTCATGACACTTCCTATTCAGAA
FGG	3	GGTAGTTATTGTCCAACTACCTGTGGCATTGCAGATTTCCTGTCTACTTATCAAACCAAAGTAGACAAGGATCTACAGTCTTTGGAAGACATCTTACATCAAGTTGAAAACAAAACATCAGAAGTCAAACAGCTGATAAAAGCAATCCAACTCACTTATAATCCTGATGAATCATCAAAACCAA
GCH1	5	TTCAGGAGCGCCTTACAAAACAAATTGCTGTAGCAATCACGGAAGCCTTGCGGCCTGCTGGAGTCGGGGTAGTGGTTGAAGCAAC
GHR	9	GATTAAAATGCTGATTCTGCCCCCAGTTCCAGTTCCAAAGATTAAAGGAATCGATCCAGATCTCCTCAAG
HADHA	3	CCAGAACCCATATTAACTATGGAGTCAAAGGGGATGTGGCAGTTGTTCGAATTAACTCTCCCAATTCAAAG
HSPG2	64	ACCCGCGGCTCACGGCTGCGGCTGCACCATGTGTCCCCGGCCGACTCGGGTGAATACGTGTGCCGGGTGATGGGCAGCTCTGGCCCCCTGGAGGCCTCAGTCCTGGTCACCATCGAAGCCTCTGGCTCAAGTGCTGTCCACGTCCCCG
IKBKAP	20	ATGCCAAGGGGAAACTTAGAAGTTGTTCATCATCGAGCCCTGGTTTTAGCTCAGATTCGGAAGTGGTTGGACAA
ITGB3	2	GGCCCAACATCTGTACCACGCGAGGTGTGAGCTCCTGCCAGCAGTGCCTGGCTGTGAGCCCCATGTGTGCCTGGTGCTCTGATGAG
LAMA2	26	TTGATGGCCTATGGGGGCAAACTCAAGTATGCAATCTATTTCGAGGCTCGGGAAGAAACAGGTTTCTCTACATATAATCCTCAAGTGATCATTCGAGGTGGGACACCTACTCATGCTAGAATTATCGTCAGGCATATGGCTGCTCCTCTGATTGGCCAATTGACAAGGCATGAAATTGAAATGACAGAG
LEPR	18	ATGATATTGAAAAACACCAGAGTGATGCAGGTTTATATGTAATTGTGCCAGTAATTATTTCCTCTTCCATCTTATTGCTTGGAACATTATTAATATCACACCAAAG
MOCS1	2	GTCAGTACTGCATGCCCGAGGAGGGGGTCCCGCTGACCCCCAAAGCCAACCTGCTGACCACAGAGGAGATCCTGACCCTCGCCCGGCTCTTTGTGAAGGAAGGCATCGACAAGATCCGGCTCACAGGTGGAGAGCCGCTTATCCGGCCGGACGTGGTGGACATTGTGG
MOCS1	8	GTCTGCCTCTTTGGAAACTCTGAGGTATCCCTGCGGGATCACCTGCGAGCTGGGGCCTCTGAGCAGGAGCTGCTGAGAATCATTGGGGCTGCTGTGGGCAGGAAGAAGCGGCAGCATGCAG
MTMR2	15	TTTCCTACCGCATTTGAATTCAATGAGTATTTTCTCATTACCATTTTGGACCACCTATACAGCTGCTTATTCGGAACATTCCTCTGTAATAGTGAACAACAGAGAGGAAAAGAG
MYBPC3	7	AGGCCATGGGCACCGGAGACCTGGACCTCCTATCAGCCTTCCGCCGCAC
MYH11	33	TTGTTAGCCGAGGAGAAAAACATCTCTTCCAAATACGCGGATGAGAGGGACAGAGCTGAGGCAGAAGCCAGGGAGAAGGAAACCAAGGCCCTGTCCCTGGCTCGGGCCCTTGAAGAGGCCTTGGAAGCCAAAGAGGAACTCGAGCGGACCAACAAAATGCTCAAAGCCGAAATGGAAGACCTGGTCAGCTCCAAGGATGACGTGGGCAAGAAC
NEU1	5	CCCTATGAGCTCCCAGATGGCTCAGTCGTCATCAATGCCCGAAACCAGAACAACTACCACTGCCACTGCCGAATTGTCCTCCGCAGCTATGATGCCTGTGATACACTAAGGCCCCGTGATGTGACCTTCGACCCTGAGCTCGTGGACCCTGTGGTAGCTGCAGGAGCTGTAGTCACCAGCTCCGGCATTGTCTTCTTCTCCAACCCAGCACATCCAGAGTTCC
PAH	12	GAACTTTGCTGCCACAATACCTCGGCCCTTCTCAGTTCGCTACGACCCATACACCCAAAGGATTGAGGTCTTGGACAATACCCAGCAGCTTAAGATTTTGGCTGATTCCATTAACA
PAX6	4	AGCCCCATATTCGAGCCCCGTGGAATCCCGCGGCCCCCAGCCAGAGCCAGCATGCAGAACA
PCCA	13	GTTGAGCATCCTGTCACAGAATGCATTACTGGCCTGGACCTAGTCCAGGAAATGATCCGTGTTGCTAAGGGCTACCCTCTCAGGCACAAACAAGCTGATATTCGCATCAACGGCTGGGCAGTTGAATGTCGGGTTTATGCTGAG
PEX10	3	GCTACCAGACCCTGGGGGAGGAGTACGTCAGCATCATCCAGGTGGACCCATCGCGGATACATGTGCCCTCCTCGCTGCGCCGTGGCGTGCTGGTGACACTGCATGCCGTCCTGCCCTACCTGCTGGACAAGGCCCTGCTCCCCCTGGAGCAGGAGCTGCAGGCTGACCCCGACAGTGGGCGACCCTTGCAGGGGAGCCTGGGGCCAGGTGGGCGTGGCTGCTCAGGGGCGCGGCGCTGGATGCGTCACCACACGGCCACCCTGACTGAGCAGCAGAGGAGGGCGCTGCTGCGGGCGGTCTTCGTCCTCAGACAGGGCCTCGCCTGCCTCCAGCGGCTACATGTTGCCTGGTTTTACATCCACGGTGTCTTCTACCACCTGGCCAAGAGGCTCACGGGGA…
PEX16	10	GGCCAGGATCCTCTTCCTGCTCCAGTTGCTGGCCGACCACGTCCCTGGCGTTGGCCTGGTCACAA
PFKM	3	GGTTATCAAGGCCTGGTGGATGGTGGAGATCACATCAAGGAAGCCACCTGGGAGAGCGTTTCGATGATGCTTCAGCTG
PHKA1	31	ATGACTCCAGGTGAGATTAAATTCTCTGTTCATGTGGAGTCTGTCCTGAATCGTGTACCTCAGCCAGAGTACCGTCAGCTGCTGGTTGAAGCCATCCTTGTCCTCACCATGCTGGCAGATATTGAAATTCATAGCATCGGAAGCATCATTGCTGTGGAAAAAATAGTGCATATTGCCAATGACTTGTTCCTTCAAGAACAG
PHKA2	26	GAGAAGAGGCTTCTGAAAGTTTGATGAACCTCAGCCCTTTCGATATGAAAAATCTCCTGCACCATATTCTAAGTGGGAAAGAGTTTGGCGTTGAAAGAAGTG
PKD1	44	GCTGCCCAGCAGCTACGCTTCGTGCGCCAGTGGTCCGTCTTTGGCAAGACATTATGCCGAGCTCTGCCAGAGCTCCTGGGGGTCACCTTGGGCCTGGTGGTGCTCGGGGTAGCCTACGCCCAGCTGGCCATCCTG
PLP1	6	TTCCAAATGACCTTCCACCTGTTTATTGCTGCATTTGTGGGGGCTGCAGCTACACTGGTTTCCCTG
PRKAR1A	7	GTCTATGTTAACAATGAATGGGCAACCAGTGTTGGGGAAGGAGGGAGCTTTGGAGAACTTGCTTTGATTTATGGAACACCGAGAGCAGCCACTGTCAAAGCAAAGACAAATGTGAAATTGTGGGGCATCGACCGAGACAGCTATAGAAGAATCCTCATG
PTGIS	9	GTATTTAAATACAACCGATTCCTGAACCCTGACGGATCAGAGAAGAAAGACTTTTACAAGGATGGGAAACGGCTGAAGAATTACAACATGCCCTGGGGGGCGGGGCACAATCACTGCCTGGGGAGGAGTTATGCGGTCAACAGCATCAAACA
PTH	2	TGAAGATGATACCTGCAAAAGACATGGCTAAAGTTATGATTGTCATGTTGGCAATTTGTTTTCTTACAAAATCGGATGGGAAATCTGTTAA
RB1	6	GATATCTACTGAAATAAATTCTGCATTGGTGCTAAAAGTTTCTTGGATCACATTTTTATTAGCTAAAG
RHAG	7	CCACTTTTTACTACTAAACTGAGGATCCATGATACATGTGGGGTCCATAACCTCCACGGCTTACCTGGTGTAGTGGGAGGCCTTGCAGGCATTGTGGCAGTAGCAATGGGCGCCTCCAACAC
SDHC	5	GGGTCTCTCTTTTTGGCATGTCGGCCCTGTTACTCCCTGGGAACTTTGAGTCTTATTTGGAACTTGTGAAGTCCCTGTGTCTGGGGCCAGCACTGATCCACACAGCTAAGTTTGCACTTGTCTTCCCTCTCATGTATCATACCTGGAATGGGATCCGACACTTG
SERPINA7	3	ATGGGTTGACTTGTTTGTTCCAAAGTTTTCCATTTCTGCCACATATGACCTTGGAGCCACACTTTTGAAGATGGGCATTCAGCATGCCTATTCTGAAAATGCTGATTTTTCTGGACTCACAGAGGACAATGGTCTGAAACTTTCCAAT
SLC25A13	11	CTGTTGGAGCCACTGCTGTGTATCCTATCGATCTTGTAAAAACTCGAATGCAGAACCAACGATCAACTGGCTCTTTTGTGGGAGAACTCATGTATAAAAACAGCTTTGACTGTTTTAAGAAAGTGCTACGCTATGAAGGCTTCTTTGGACTGTATAGAG
SMARCB1	7	CTGAACATCCATGTGGGAAACATTTCCCTGGTGGACCAGTTTGAGTGGGACATGTCAGAGAAGGAGAACTCACCAGAGAAGTTTGCCCTGAAGCTGTGCTCGGAGCTGGGGTTGGGCGGGGAGTTTGTCACCACCATCGCATACAGCATCCGGGGACAGCTGAGCTGGCATCAGAAGACCTACGCCTTCAG
TSHB	2	CATGACTGCTCTCTTTCTGATGTCCATGCTTTTTGGCCTTACATGTGGGCAAGCGATGTCTTTTTGTATTCCAACTGAGTATACAATGCACATCGAAAGGAGAGAGTGTGCTTATTGCCTAACCATCAACACCACCATCTGTGCTGGATATTGTATGACACGG
USH1C	12	GGCCGGGAGCTGTTCATGACAGACCGGGAGCGGCTGGCAGAGGCGCGGCAGCGTGAGCTGCAGCGGCAGGAGCTTCTCATGCAGAAGCGGCTGGCGATGGAGTCCAACAAGATCCTCCAGGAGCAGCAGGAGATGGAGCGGCA
WRN	30	ATTGTGTTATATGGCAAATTGGTAGAAGCTAGGCAGAAACATGCCAATAAAATGGATGTTCCCCCAGCTATTCTGGCAACAAACAAGATACTGGTGGATATGGCCAAAATGAG
